# Supplementary material for: An exploratory study of pro-inflammatory cytokines in individuals with alcohol use disorder: MCP-1 and IL-8 associated with alcohol consumption, sleep quality, anxiety, depression, and liver biomarkers
Source: Front Psychiatry. 2022 Aug 11;13:931280. doi: 10.3389/fpsyt.2022.931280 (PMC9405018; doi:10.3389/fpsyt.2022.931280)
Supplement: Supplementary file 2 [file Table_1.XLSX]

## Sheet: Supplemental_Table_Cytokine_Des
Cytokine	Raw Level or Log 10 Transformed	AUD N	Cntrl N	% of samples meeting assay limits	AUD Lower 95% Mean	AUD Mean	AUD Std Dev	AUD Std Err Mean	AUD Upper 95% Mean	Cntrl Lower 95% Mean	Cntrl Mean	Cntrl Std Dev	Cntrl Std Err Mean	Cntrl Upper 95% Mean
IFN-a2	Raw Level	4	1	0.078125	-7.57636	11.235	11.8219	5.91097	30.0464		21.16
IFN-g	Raw Level	10	7	0.265625	4.7985	15.204	14.5459	4.59981	25.6095	-0.822561	11.6029	13.4351	5.078	24.0283
IL-1b	Raw Level	14	7	0.328125	4.38627	20.2814	27.5297	7.35761	36.1766	-7.89896	21.3057	31.5779	11.9353	50.5104
IL-6	Raw Level	18	4	0.34375	6.90545	14.1089	14.4854	3.41425	21.3123	-6.55069	17.715	15.2497	7.62486	41.9807
IL-8	Raw Level	26	9	0.546875	7.38041	15.7769	20.7881	4.07689	24.1734	4.64171	12.7289	10.521	3.50701	20.8161
IL-10	Raw Level	20	8	0.4375	6.52802	22.187	33.4583	7.48151	37.846	-5.28037	32.71	45.4419	16.0661	70.7004
IL-12p70	Raw Level	15	6	0.328125	4.63385	10.2147	10.0777	2.60204	15.7955	2.64909	11.78	8.70078	3.55208	20.9109
IL-17A	Raw Level	14	5	0.296875	33.8167	118.779	147.15	39.3275	203.74	26.0656	75.632	39.9193	17.8525	125.198
IL-18	Raw Level	50	14	1	115.125	136.915	76.6731	10.8432	158.705	69.062	95.4486	45.7002	12.2139	121.835
IL-23	Raw Level	21	6	0.421875	6.21672	24.3762	39.8939	8.70555	42.5357	-14.3602	26.7667	39.1895	15.999	67.8935
IL-33	Raw Level	38	14	0.8125	10.4601	31.9285	65.3148	10.5955	53.397	4.41752	24.8851	35.449	9.47413	45.3528
MCP-1	Raw Level	50	14	1	52.4746	62.9928	37.0104	5.23406	73.511	39.2376	56.4686	29.8433	7.97596	73.6996
TNF-a	Raw Level	26	12	0.59375	8.04499	20.6377	31.1771	6.11433	33.2304	-3.5918	33.0867	57.7278	16.6646	69.7651
L10IFN-a2	Log10 Transformed	4	1	0.078125	0.313796	0.907931	0.373383	0.186691	1.50207		1.32552
L10IFN-g	Log10 Transformed	10	7	0.265625	0.745904	1.01831	0.380793	0.120417	1.29071	0.527109	0.890518	0.392941	0.148518	1.25393
L10IL-1b	Log10 Transformed	14	7	0.328125	0.748733	1.02604	0.480278	0.12836	1.30334	0.576136	1.03642	0.497686	0.188108	1.4967
L10IL-6	Log10 Transformed	18	4	0.34375	0.786879	0.977176	0.382669	0.090196	1.16747	0.394622	1.09916	0.442768	0.221384	1.80371
L10IL-8	Log10 Transformed	26	9	0.546875	0.909604	1.03902	0.320418	0.0628392	1.16844	0.77536	1.00505	0.298809	0.099603	1.23473
L10IL-10	Log10 Transformed	20	8	0.4375	0.858712	1.06722	0.445511	0.0996192	1.27572	0.765576	1.20943	0.530915	0.187707	1.65329
L10IL-12p70	Log10 Transformed	15	6	0.328125	0.572724	0.813104	0.43407	0.112076	1.05348	0.595096	0.962001	0.349622	0.142732	1.32891
L10IL-17A	Log10 Transformed	14	5	0.296875	1.15118	1.60162	0.78015	0.208504	2.05207	1.40909	1.80525	0.319051	0.142684	2.2014
L10IL-18	Log10 Transformed	50	14	1	2.00668	2.07424	0.237712	0.0336175	2.14179	1.82774	1.93857	0.191949	0.0513004	2.0494
L10IL-23	Log10 Transformed	21	6	0.421875	0.857303	1.0679	0.462659	0.10096	1.2785	0.609754	1.13942	0.504715	0.206049	1.66909
L10IL-33	Log10 Transformed	37	14	0.796875	0.914492	1.09962	0.555245	0.0912816	1.28475	0.745493	1.0646	0.552673	0.147708	1.3837
L10MCP-1	Log10 Transformed	50	14	1	1.63865	1.71902	0.282809	0.0399953	1.79939	1.58196	1.70254	0.208846	0.0558163	1.82313
L10TNF-a	Log10 Transformed	26	12	0.59375	0.935223	1.09285	0.390244	0.0765332	1.25047	0.781426	1.14313	0.569286	0.164339	1.50484
	*Green shading indicates cytokine passed the filtering and is included in the analysis of the manuscript.

## Sheet: MDC limits
Analyte	Sensitivity in Serum (pg/mL)
CCL2/JE/MCP-1	1.1 + 1.2
IFN-alpha	2.1 + 0.2
IFN-gamma	1.3 + 1.0
IL-1beta/IL-1F2	1.5 + 0.6
IL-6	1.5 + 0.7
IL-8/CXCL8	2.0 + 0.5
IL-10	2.0 + 0.5
IL-12 p70	2.0 + 0.2
IL-17/IL-17A	0.5 + 0.1
IL-18/IL-1F4	1.3 + 0.9
IL-23	1.8 + 0.1
IL-33	4.4 + 1.5
TNF-alpha	0.9 + 0.8
